# Supplementary material for: Slow-Release Nitrogen Fertilizers with Biodegradable Poly(3-hydroxybutyrate) Coating: Their Effect on the Growth of Maize and the Dynamics of N Release in Soil
Source: Polymers (Basel). 2022 Oct 14;14(20):4323. doi: 10.3390/polym14204323 (PMC9610826; doi:10.3390/polym14204323)
Supplement: Supplementary file 1 [file polymers-14-04323-s001.zip]

Archive with 1 entries (1 files):
- polymers-1957469-supplementary.pdf
